# Supplementary material for: A high-throughput, 28-day, microfluidic model of gingival tissue inflammation and recovery
Source: Commun Biol. 2023 Jan 23;6:92. doi: 10.1038/s42003-023-04434-9 (PMC9870913; doi:10.1038/s42003-023-04434-9)
Supplement: Supplementary file 4 — Supplementary Data 1 [file 42003_2023_4434_MOESM4_ESM.xlsx]

## Sheet: Fig 1D
TEER
	Day	Experiment #
		1	2	3
	1
	2
	3	65.8638	85.6344	59.2798
	4
	5	113.299	185.974	144.045
	6	271.518	234.696	189.259
	7	366.414	269.358	239.339
	8	358.147	321.602	256.691
	9		346.295	268.692
	10	401.166	375.687	279.655
	11	387.621	365.707	268.962
	12	349.956	360.751	273.399
	13	371.631	358.363	256.237
	14	350.882	322.179	252.95
	15	331.475	297.322
	16	303.707	301.8	195.463
	17	264.709	285.136	200.803
	18	251.045	314.024	197.019
	19	255.621	303.821	241.148
	20	244.706	341	285.978
	21	269.596	324.227	313.991
	22		356.828	344.481
	23	305.193	358.197	359.439
	24	347.658	344.632	318.411
	25	371.864	364.469	367.239
	26	344.968	346.052	378.935
	27	339.82	337.796	352.388
	28	339.034	318.084	358.178
	29	346.739	315.337
	30	340.401	278.485	296.943
	31
	32	304.755	223.494

## Sheet: Fig 2B
Response to Inflammatory Cytokine Stimulation - Log [PGE2] (pg/mL)
Veh	Time (hr)	Replicate #
		1	2	3	4	5	6	7	8
	0	3.09556	3.10344	2.68497	3.22823	2.98866	1.617	2.99371	1.617
	24	2.48518	2.14305	2.51131	3.20065	2.99052	1.617	2.6326	2.27655
	48	2.33141	1.98628	2.57685	2.88252	2.8408	1.617	3.02785
Stim	Time (hr)	Replicate #
		1	2	3	4	5	6	7	8	9
	0	1.617	2.02383	2.60741	2.45235	2.33282	2.57319	1.617	1.617	1.617
	24	3.39013	3.35658	3.5733	2.79722	2.73414	3.30642	3.19772	2.44437	2.71041
	48	3.367	3.4187	3.22579	3.17817	3.31259	3.09884	2.88723	3.07544

## Sheet: Fig 2C
Response to Inflammatory Cytokine Stimulation - Log[MIP-3α] (pg/mL)
Veh	Time (hr)	Replicate #
		1	2	3	4
	0	2.27566	2.22639	2.31135	2.24805
	24	2.26167	2.25689	2.4276	2.27457
	48	2.37254	2.26472	2.26449	2.39794
Stim	Time (hr)	Replicate #
		1	2	3	4	5
	0	2.32502	2.28578	2.29037	2.35843	2.23573
	24	3.25455	3.26435	3.26881	3.26998	3.25358
	48	3.22583	3.20763	3.20763	3.11261	3.2398

## Sheet: Fig 2D
Response to Inflammatory Cytokine Stimulation - Log[IL-10] (pg/mL)
Veh	Time (hr)	Replicate #
		1	2	3	4
	0	1.30814	1.25624	1.30814	1.25624
	24	1.25624	1.25624	1.30814	1.25624
	48	1.43854	1.39863	1.49941	1.43854
Stim	Time (hr)	Replicate #
		1	2	3	4	5
	0	1.35545	1.30814	1.35545	1.30814	1.35545
	24	2.20723	2.15785	2.18682	2.19028	2.12662
	48	1.98204	1.98204	1.99344	2.00449	1.94591

## Sheet: Fig 2E
Response to Inflammatory Cytokine Stimulation - Log[IFN-γ] (pg/mL)
Veh	Time (hr)	Replicate #
		1	2	3	4
	0	0.969882	0.850646	0.925312	0.876795
	24	0.876795	0.876795	0.969882	0.823474
	48	1.03019	0.990783	1.06595	1.03019
Stim	Time (hr)	Replicate #
		1	2	3	4	5
	0	0.925312	0.925312	0.901458	0.925312	0.901458
	24	1.39863	1.42045	1.36586	1.3941	1.40312
	48	1.3941	1.40312	1.40312	1.36586	1.40312

## Sheet: Fig 3B
Response to Inflammatory Cytokine Stimulation - Log [PGE2] (pg/mL)
Early Veh	Time (hr)	Replicate #
		1	2	3
	0	2.68497	3.09556	3.10344
	24	2.51131	2.48518	2.14305
	48	2.57685	2.33141	1.98628
Early Stim	Time (hr)	Replicate #
		1	2	3
	0	2.45235	2.33282	2.57319
	24	2.79722	2.73414	3.30642
	48	3.22579	3.17817	3.31259
Late Veh	Time (hr)	Replicate #
		1	2
	0	3.4497	2.1596
	24	3.40896	3.01524
	48	3.31064	2.98293
Late Stim	Time (hr)	Replicate #
		1	2	3
	0	2.99712	2.90816	2.76288
	24	3.76899	3.3261	3.41992
	48	3.83471	3.56221	3.55772

## Sheet: Fig 3C
Response to Inflammatory Cytokine Stimulation - Log[MIP-3α] (pg/mL)
Early Veh	Time (hr)	Replicate #
		1	2	3	4
	0	2.31431	2.24368	2.17987	2.24485
	24	2.12395	2.20866	2.22914	2.26637
	48	2.42073	2.2625	2.44116	2.13069
Early Stim	Time (hr)	Replicate #
		1	2	3	4	5
	0	2.32502	2.28578	2.29037	2.35843	2.23573
	24	3.25455	3.26435	3.26881	3.26998	3.25358
	48	3.22583	3.20763	3.20763	3.11261	3.2398
Late Veh	Time (hr)	Replicate #
		1	2	3
	0	3.01157	1.99383	2.21872
	24	2.81627	1.88807	2.436
	48	2.81891	1.89905	2.57746
Late Stim	Time (hr)	Replicate #
		1	2	3
	0	1.86141	1.82769	1.82092
	24	3.22479	3.18611	3.2335
	48	3.27138	3.22063	3.17493

## Sheet: Fig 3D
Response to Inflammatory Cytokine Stimulation - Log[IL-10] (pg/mL)
Early Veh	Time (hr)	Replicate #
		1	2	3	4
	0	1.30814	1.25624	1.30814	1.25624
	24	1.25624	1.25624	1.30814	1.25624
	48	1.43854	1.39863	1.49941	1.43854
Early Stim	Time (hr)	Replicate #
		1	2	3	4	5
	0	1.35545	1.30814	1.35545	1.30814	1.35545
	24	2.20723	2.15785	2.18682	2.19028	2.12662
	48	1.98204	1.98204	1.99344	2.00449	1.94591
Late Veh	Time (hr)	Replicate #
		1	2	3
	0	1.79713	1.19838	1.77902
	24	1.76967	1.19838	1.83123
	48	1.74044	1.19838	1.86291
Late Stim	Time (hr)	Replicate #
		1	2	3
	0	1.30103	0.778151	0.477121
	24	2.12385	0.954243	0.477121
	48	1.95424	0.477121	0.477121

## Sheet: Fig 3E
Response to Inflammatory Cytokine Stimulation - Log[IFN-γ] (pg/mL)
Early Veh	Time (hr)	Replicate #
		1	2	3	4
	0	0.969882	0.850646	0.925312	0.876795
	24	0.876795	0.876795	0.969882	0.823474
	48	1.03019	0.990783	1.06595	1.03019
Early Stim	Time (hr)	Replicate #
		1	2	3	4	5
	0	0.925312	0.925312	0.901458	0.925312	0.901458
	24	1.39863	1.42045	1.36586	1.3941	1.40312
	48	1.3941	1.40312	1.40312	1.36586	1.40312
Late Veh	Time (hr)	Replicate #
		1	2	3
	0	1.25768	0.850646	1.30406
	24	1.21985	0.823474	1.35622
	48	1.20656	0.764923	1.36586
Late Stim	Time (hr)	Replicate #
		1	2	3
	0	0.947924	0.795185	0.863917
	24	1.36586	1.32552	1.36586
	48	1.38489	1.33082	1.35622

## Sheet: Fig 4B
Response to Inflammatory Cytokine Stimulation - Log [PGE2] (pg/mL)
Veh	Time (hr)	Replicate #
		1	2	3	4	5	6	7	8
	0	3.09556	3.10344	2.68497	3.22823	2.98866	1.617	2.99371	1.617
	24	2.48518	2.14305	2.51131	3.20065	2.99052	1.617	2.6326	2.27655
	48	2.33141	1.98628	2.57685	2.88252	2.8408	1.617	3.02785
Stim	Time (hr)	Replicate #
		1	2	3	4	5	6	7	8	9
	0	1.617	2.02383	2.60741	2.45235	2.33282	2.57319	1.617	1.617	1.617
	24	3.39013	3.35658	3.5733	2.79722	2.73414	3.30642	3.19772	2.44437	2.71041
	48	3.367	3.4187	3.22579	3.17817	3.31259	3.09884	2.88723	3.07544
SB	Time (hr)	Replicate #
		1	2	3	4	5	6	7	8	9
	0	1.617	1.617	2.9694	2.6453	2.59717	1.617	1.617	1.617
	24	1.617	1.617	1.617	2.08867	2.08146	1.617	1.617
	48	1.617	1.617	1.617	1.67173	2.79722	1.617	2.71868	2.56969	2.60192
SB + Stim	Time (hr)	Replicate #
		1	2	3	4	5	6	7	8	9
	0	2.82095	2.04607	1.617	3.22784	3.20027	3.19022	1.617	1.617	1.64943
	24	1.617	1.617	1.95284	2.09223	1.617	2.21008	1.617
	48	2.99557	1.617	2.34052	3.08769	1.617	3.02477	1.617	1.94468	2.01678

[truncated: 14 more sheets: Fig 4C, Fig 4D, Fig 4E, Fig 5B, Fig 5C, SFig 1, SFig 2A, SFig 2B, SFig 3A, SFig 3B, SFig 4A, SFig 4B, SFig 7, SFig 8]
